# Supplementary material for: Genome-wide characterization of 2-oxoglutarate and Fe(II)-dependent dioxygenase family genes in tomato during growth cycle and their roles in metabolism
Source: BMC Genomics. 2021 Feb 18;22:126. doi: 10.1186/s12864-021-07434-3 (PMC7891033; doi:10.1186/s12864-021-07434-3)
Supplement: Supplementary file 2 — Additional file 2. [file 12864_2021_7434_MOESM2_ESM.xlsx]

## Sheet: Sheet1
Gene ID	Length (aa)	Molecular Weight
Solyc00g031030	321	36.13 kDa
Solyc01g006580	315	36.02 kDa
Solyc01g006610	316	36.04 kDa
Solyc01g058250	348	39.59 kDa
Solyc01g067620	363	41.40 kDa
Solyc01g079200	369	41.46 kDa
Solyc01g090610	315	35.87 kDa
Solyc01g090630	342	39.09 kDa
Solyc01g093980	378	43.47 kDa
Solyc01g105650	367	41.65 kDa
Solyc01g105660	356	40.39 kDa
Solyc01g108860	351	40.49 kDa
Solyc01g108880	350	40.68 kDa
Solyc02g036350	319	36.35 kDa
Solyc02g038808	349	39.57 kDa
Solyc02g062460	321	36.51 kDa
Solyc02g062490	321	36.24 kDa
Solyc02g062500	321	36.53 kDa
Solyc02g068310	332	37.91 kDa
Solyc02g068315	301	34.08 kDa
Solyc02g070080	350	40.08 kDa
Solyc02g070430	362	40.61 kDa
Solyc02g071360	389	44.05 kDa
Solyc02g071380	359	41.07 kDa
Solyc02g071400	340	38.48 kDa
Solyc02g071410	360	41.17 kDa
Solyc02g071430	364	41.08 kDa
Solyc02g071440	350	39.81 kDa
Solyc02g071450	360	41.02 kDa
Solyc02g071470	388	44.53 kDa
Solyc02g071480	342	38.71 kDa
Solyc02g071490	403	46.21 kDa
Solyc02g071500	354	40.52 kDa
Solyc02g080120	291	33.62 kDa
Solyc02g081190	351	40.13 kDa
Solyc02g083860	362	40.89 kDa
Solyc02g093070	330	37.03 kDa
Solyc02g093080	330	36.69 kDa
Solyc03g006880	378	43.04 kDa
Solyc03g025490	320	36.21 kDa
Solyc03g080190	337	38.38 kDa
Solyc03g095900	383	43.63 kDa
Solyc03g095920	248	28.35 kDa
Solyc03g096050	357	40.77 kDa
Solyc03g116260	309	35.23 kDa
Solyc03g116270	308	35.47 kDa
Solyc03g116290	319	36.13 kDa
Solyc03g119910	378	41.78 kDa
Solyc03g120970	379	42.73 kDa
Solyc04g007980	366	41.30 kDa
Solyc04g008670	357	41.42 kDa
Solyc04g009850	368	41.74 kDa
Solyc04g009860	364	41.28 kDa
Solyc05g018130	329	37.29 kDa
Solyc05g052740	349	39.99 kDa
Solyc05g053340	371	41.81 kDa
Solyc06g035530	374	42.75 kDa
Solyc06g050110	363	41.46 kDa
Solyc06g060070	314	35.83 kDa
Solyc06g060800	310	35.09 kDa
Solyc06g066820	374	41.53 kDa
Solyc06g066830	313	35.94 kDa
Solyc06g066840	314	35.89 kDa
Solyc06g068270	355	40.55 kDa
Solyc06g069900	314	36.09 kDa
Solyc06g073080	320	36.40 kDa
Solyc06g073580	371	41.95 kDa
Solyc06g082030	353	40.57 kDa
Solyc06g083910	337	38.30 kDa
Solyc07g026650	301	34.39 kDa
Solyc07g043420	342	38.27 kDa
Solyc07g045040	352	40.02 kDa
Solyc07g049530	315	35.82 kDa
Solyc07g049550	316	35.98 kDa
Solyc07g054870	405	45.59 kDa
Solyc07g054920	362	40.59 kDa
Solyc07g054930	372	41.62kDa
Solyc07g054940	410	46.29 kDa
Solyc07g056670	322	36.05 kDa
Solyc07g061720	331	37.21 kDa
Solyc07g061730	335	37.59 kDa
Solyc08g006770	351	39.97 kDa
Solyc08g016660	354	39.68 kDa
Solyc08g078330	304	34.94 kDa
Solyc08g080040	418	47.66 kDa
Solyc09g008560	403	46.17 kDa
Solyc09g009105	365	42.10 kDa
Solyc09g010000	382	43.17 kDa
Solyc09g010020	370	42.09 kDa
Solyc09g010040	367	41.63 kDa
Solyc09g066310	331	37.00 kDa
Solyc09g066320	306	34.15 kDa
Solyc09g089580	363	41.08 kDa
Solyc09g089680	370	41.74 kDa
Solyc09g089690	375	42.63 kDa
Solyc09g089730	417	46.69 kDa
Solyc09g089740	307	34.43 kDa
Solyc09g089760	374	42.17 kDa
Solyc09g089770	294	33.46 kDa
Solyc09g089780	352	39.41 kDa
Solyc09g089790	356	40.37 kDa
Solyc09g089800	358	40.07 kDa
Solyc09g089810	356	39.86 kDa
Solyc09g089820	362	40.78 kDa
Solyc09g089830	335	37.64 kDa
Solyc10g005120	334	37.52 kDa
Solyc10g005360	354	40.84 kDa
Solyc10g018190	327	36.90 kDa
Solyc10g026520	342	38.85 kDa
Solyc10g032565	363	40.94 kDa
Solyc10g044447	363	40.94 kDa
Solyc10g076660	365	41.40 kDa
Solyc10g076670	334	38.06 kDa
Solyc10g076840	347	39.74 kDa
Solyc10g085190	361	41.14 kDa
Solyc10g086780	347	39.60 kDa
Solyc11g007890	374	42.44 kDa
Solyc11g010400	336	38.41 kDa
Solyc11g010410	336	38.66 kDa
Solyc11g013110	352	40.00 kDa
Solyc11g044810	250	28.54 kDa
Solyc11g045520	369	40.86 kDa
Solyc11g072100	359	40.45 kDa
Solyc11g072110	357	40.39 kDa
Solyc11g072120	257	29.07 kDa
Solyc11g072130	357	40.35 kDa
Solyc11g072200	352	39.29 kDa
Solyc11g072310	379	43.26 kDa
Solyc12g005940	316	36.09 kDa
Solyc12g006380	364	41.09 kDa
Solyc12g013780	373	43.32 kDa
