# Supplementary material for: Genome-wide characterization of 2-oxoglutarate and Fe(II)-dependent dioxygenase family genes in tomato during growth cycle and their roles in metabolism
Source: BMC Genomics. 2021 Feb 18;22:126. doi: 10.1186/s12864-021-07434-3 (PMC7891033; doi:10.1186/s12864-021-07434-3)
Supplement: Supplementary file 3 — Additional file 3. [file 12864_2021_7434_MOESM3_ESM.xlsx]

## Sheet: Sheet1
Gene pairs	Ka	Ks	Ka/Ks	P-Value(Fisher)
Solyc01g090610.3.1&Solyc01g090630.4.1	0.988254	1.04995	0.941236	0.254335
Solyc01g105650.4.1&Solyc01g105660.4.1	0.75284	0.372251	2.0224	1.96554e-10
Solyc01g108860.3.1&Solyc01g108880.4.1	0.333024	3.38701	0.0983239	0
Solyc02g062460.4.1&Solyc02g062490.4.1	0.0674304	0.263246	0.25615	5.19266e-11
Solyc02g062490.4.1&Solyc02g062500.3.1	0.0669941	0.208127	0.32189	1.2382e-07
Solyc02g068310.4.1&Solyc02g068315.1.1	1.02793	0.889971	1.15501	0.0103457
Solyc02g071440.3.1&Solyc02g071450.3.1	1.00838	0.970025	1.03954	0.526485
Solyc02g071470.4.1&Solyc02g071480.3.1	0.524416	0.91739	0.571639	3.65591e-11
Solyc02g071490.4.1&Solyc02g071500.2.1	0.306158	0.354017	0.864811	0.221277
Solyc02g093070.3.1&Solyc02g093080.3.1	0.0889517	0.456365	0.194914	1.32691e-23
Solyc03g116260.3.1&Solyc03g116270.3.1	0.149305	0.371625	0.401764	2.16304e-09
Solyc03g116270.3.1&Solyc03g116280.3.1	0.963071	1.13268	0.850255	0.0117863
Solyc03g116280.3.1&Solyc03g116290.3.1	0.933527	1.27494	0.732214	9.48369e-06
Solyc04g009850.4.1&Solyc04g009860.4.1	0.0875258	0.220151	0.397572	2.08759e-06
Solyc06g066830.4.1&Solyc06g066840.3.1	0.115183	0.481845	0.239046	3.23181e-20
Solyc07g054930.3.1&Solyc07g054940.2.1	0.9808	1.06352	0.922217	0.0831348
Solyc07g061720.3.1&Solyc07g061730.3.1	0.118135	0.226613	0.52131	0.000233912
Solyc09g010000.4.1&Solyc09g010020.2.1	0.972019	1.08981	0.891918	0.0142632
Solyc09g066310.3.1&Solyc09g066320.2.1	1.00923	0.966601	1.0441	0.410623
Solyc09g089680.4.1&Solyc09g089690.3.1	0.422178	0.468414	0.901294	0.324508
Solyc09g089730.3.1&Solyc09g089740.3.1	0.967714	1.11175	0.870439	0.00393583
Solyc09g089760.1.1&Solyc09g089770.3.1	0.936475	1.2125	0.772353	1.13111e-06
Solyc09g089780.3.1&Solyc09g089790.3.1	0.18815	0.661273	0.284527	1.7906e-26
Solyc09g089790.3.1&Solyc09g089800.2.1	0.199617	0.66999	0.297941	4.3695e-26
Solyc09g089800.2.1&Solyc09g089810.1.1	0.0962883	0.25655	0.37532	2.20421e-08
Solyc09g089810.1.1&Solyc09g089820.2.1	0.675552	1.51968	0.444535	1.48433e-33
Solyc09g089820.2.1&Solyc09g089830.4.1	0.642317	1.08795	0.590392	3.228e-11
Solyc10g076660.2.1&Solyc10g076670.3.1	0.95922	1.14213	0.839852	0.000881207
Solyc11g010400.3.1&Solyc11g010410.2.1	0.11397	0.247524	0.460442	1.86144e-05
Solyc11g072100.2.1&Solyc11g072110.2.1	0.579632	0.516641	1.12192	0.283497
Solyc11g072110.2.1&Solyc11g072120.2.1	1.01552	0.946248	1.0732	0.176593
Solyc11g072120.2.1&Solyc11g072130.2.1	0.98798	1.04417	0.946184	0.319108
